# Supplementary material for: Spectral- and Temperature-Dependent Phototaxis of Bemisia tabaci and Its Predator Serangium japonicum: Implications for Predator-Aware Selective LED-Based Trapping
Source: Insects. 2026 Jun 25;17(7):661. doi: 10.3390/insects17070661 (PMC13410480; doi:10.3390/insects17070661)
Supplement: Supplementary file 1 [file insects-17-00661-s001.zip]

Archive with 1 entries (1 files):
- insects-4361364-supplementary.pdf
